# Supplementary material for: Transport of Dietary Anti-Inflammatory Peptide, γ-Glutamyl Valine (γ-EV), across the Intestinal Caco-2 Monolayer
Source: Nutrients. 2021 Apr 24;13(5):1448. doi: 10.3390/nu13051448 (PMC8145144; doi:10.3390/nu13051448)
Supplement: Supplementary file 1 [file nutrients-13-01448-s001.zip]

Archive with 1 entries (1 files):
- nutrients-1196616-supplementary.pdf
